# Supplementary material for: Effect of Sodium Nitrite on Ischaemia and Reperfusion-Induced Arrhythmias in Anaesthetized Dogs: Is Protein S-Nitrosylation Involved?
Source: PLoS One. 2015 Apr 24;10(4):e0122243. doi: 10.1371/journal.pone.0122243 (PMC4409072; doi:10.1371/journal.pone.0122243)
Supplement: S1 Dataset — (XLS) [file pone.0122243.s001.xls]

## Sheet: HAEMODYNAMICS SUMMARY
HAEMODYNAMICS SUMMARY
SALINE INFUSION (n=15)	SABP			DABP			MABP			LVSP			LVEDP			pos dP/dt			neg dP/dt			HR			FLOW
dog number	BASELINE	INFUSION	MAX CHANGE	BASELINE	INFUSION	MAX CHANGE	BASELINE	INFUSION	MAX CHANGE	BASELINE	INFUSION	MAX CHANGE	BASELINE	INFUSION	MAX CHANGE	BASELINE	INFUSION	MAX CHANGE	BASELINE	INFUSION	MAX CHANGE	BASELINE	INFUSION	MAX CHANGE	BASELINE	INFUSION	MAX CHANGE
1	157	150	-7	105	100	-5	122.333	116.667	-5	160	152	-8	5	5	0	3778	3778	0	3000	2956	-44	180	187	7	32	38	6
2	143	138	-5	100	95	-5	111	106	-5	147	145	-2	3	4	1	3557	3500	-57	3000	3000	0	180	175	-5	-	-	-
3	135	130	-5	90	83	-7	105	99	-6	140	140	0	3	3	0	3210	3160	-50	2750	2700	-50	170	172	2	-	-	-
4	138	130	-8	85	80	-5	103	97	-6	140	140	0	2	3	1	3000	2800	-200	2480	2436	-44	150	150	0	30	32	2
5	132	126	-6	90	85	-5	104	99	-5	130	128	-2	2	2	0	2800	2746	-54	2446	2400	-46	172	170	-2	-	-	-
6	124	118	-4	85	82	-3	98	94	-4	130	130	0	3	3	0	2446	2500	54	1850	1900	50	180	178	-2	27	30	3
7	120	115	-5	85	85	0	97	95	-2	125	125	0	3	3	0	2500	2500	0	2250	2250	0	170	172	2	26	30	4
8	165	160	-5	105	100	-5	125	120	-5	170	165	-5	2	2	0	3375	3340	-35	2850	2888	38	165	160	-5	35	38	3
9	150	155	5	115	100	-15	126.667	118.333	-9	150	145	-5	5	7	2	3286	3286	0	2825	2825	0	155	155	0	-	-	-
10	175	170	-5	125	125	0	141.667	140	-1.66667	175	172	-3	5	5	0	3000	2950	-50	2375	2375	0	155	155	0	25	28	3
11	150	155	5	90	95	5	110	115	5	150	155	5	2	2	0	3228.5	3229	0.5	2875	2830	-45	175	175	0	-	-	-
12	120	125	5	80	80	0	93.3333	95	1.66667	125	130	5	2	2	0	2500	2500	0	2166	2166	0	170	170	0	28	34	6
13	158	154	-4	108	107	-1	124.667	122.667	-2	160	155	-5	5	5	0	2666.67	2600	-66.6662	2333.28	2350	16.72	142	140	-2	39	34	-5
14	139	140	1	104	100	-4	115.667	113.333	-2.33333	140	140	0	6	7	1	3536	3500	-36	3000	3000	0	157	155	-2	26	30	4
15	140	155	15	89	100	11	106	118.333	12.3333	140	135	-5	8	8	0	3333	3500	167	2800	2746.66	-53.336	180	182	2	35	34	-1
MEAN	143.067	141.4	-1.53333	97.0667	94.4667	-2.6	112.222	109.956	-2.26667	145.467	143.8	-1.66667	3.73333	4.06667	0.333333	3081.08	3059.27	-21.8111	2600.02	2588.18	-11.8411	166.733	166.4	-0.333333	30.3	32.8	2.5
SEM	4.18668	4.35103	1.65001	3.34303	3.18309	1.49539	3.4837	3.45919	1.35935	4.00935	3.56598	0.94952	0.472749	0.520683	0.159364	108.931	111.164	19.7363	91.6642	88.4656	8.58518	3.15997	3.4056	0.772545	1.50591	1.08321	1.04616
CONTROL (n=15)	SABP			DABP			MABP			LVSP			LVEDP			pos dP/dt			neg dP/dt			HR			FLOW
dog number	BASELINE	OCCLUSION	MAX CHANGE	BASELINE	OCCLUSION	MAX CHANGE	BASELINE	OCCLUSION	MAX CHANGE	BASELINE	OCCLUSION	MAX CHANGE	BASELINE	OCCLUSION	MAX CHANGE	BASELINE	OCCLUSION	MAX CHANGE	BASELINE	OCCLUSION	MAX CHANGE	BASELINE	OCCLUSION	MAX CHANGE	BASELINE	OCCLUSION	MAX CHANGE
1	157	140	-17	95	90	-5	106	99	-7	160	150	-10	5	15	10	1778	1420	-358	1900	1748	-152	193	195	2	29	42	13
2	143	123	-20	77	62	-15	99	82.3333	-16.6667	150	135	-15	5	23	18	3290	2925	-365	2832	1652	-1180	170	172	2	20	30	10
3	140	132	-8	106	97	-9	107	99	-8	167	153	-14	4	18	14	3456	2916	-540	3270	2616	-654	160	150	-10	28	34	6
4	140	137	-3	94	83	-11	109.333	101	-8.33333	168	151	-17	5	20	15	3199	2461	-738	2996	2140	-856	176	159	-17	20	32	12
5	123	108	-15	82	70	-12	95.6667	82.6667	-13	130	115	-15	3	22	19	3000	1900	-1100	2670	2503	-167	149	145	-4	32	42	10
6	165	143	-22	94	80	-14	117.667	101	-16.6667	170	155	-15	3	23	20	3876	2850	-1026	2816	1836	-980	165	150	-15	37	50	13
7	92	70	-22	90	70	-20	90.6667	70	-20.6667	120	107	-13	5	10	5	2536	2219	-317	2038	1304	-734	138	133	-5	-	-	-
8	130	120	-10	68	55	-13	88.6667	76.6667	-12	130	108	-22	3	15	12	2448	1436	-1012	1968	1181	-787	150	150	0	-	-	-
9	140	125	-15	95	90	-5	110	101.667	-8.33333	140	130	-10	3	11	8	3168	2140	-1028	2834	1852	-982	185	185	0	-	-	-
10	140	140	0	120	100	-20	117	106	-11	145	130	-15	2	12	10	3375	2532	-843	2529	1967	-562	155	155	0	-	-	-
11	130	125	-5	125	120	-5	123	118	-5	130	120	-10	5	10	5	2800	2800	0	2375	2079	-296	190	195	5	-	-	-
12	150	145	-5	95	90	-5	113.333	108.333	-5	140	125	-15	3	15	12	3042	2506	-536	2344	2184	-160	155	150	-5	-	-	-
13	160	140	-20	90	85	-5	113	110	-3	-	-	-	-	-	-	-	-	-	-	-	-	190	195	5	-	-	-
14	150	135	-15	120	108	-12	133.333	118.667	-14.6667	150	128	-22	3	13	10	3330	2590	-740	2504	2196	-308	170	170	0	-	-	-
15	150	165	15	115	105	-10	126.667	115	-11.6667	150	140	-10	3	15	12	3830	3630	-200	2714	2296	-418	160	160	0	-	-	-
MEAN	140.667	129.867	-10.8	97.7333	87	-10.7333	110.022	99.2889	-10.7333	146.429	131.929	-14.5	3.71429	15.8571	12.1429	3080.57	2451.79	-628.786	2556.43	1968.14	-588.286	167.067	164.267	-2.8	27.6667	38.3333	10.6667
SEM	4.58223	5.46841	2.60987	4.27224	4.60124	1.33975	3.30935	3.87856	1.29231	4.2319	4.34433	1.05742	0.285714	1.23971	1.25732	148.802	160.498	93.5288	107.109	109.786	91.9932	4.36487	5.18741	1.7188	2.74064	3.11627	1.08525
NANO2 INFUSION (n=14)	SABP			DABP			MABP			LVSP			LVEDP			pos dP/dt			neg dP/dt			HR			FLOW
dog number	BASELINE	INFUSION	MAX CHANGE	BASELINE	INFUSION	MAX CHANGE	BASELINE	INFUSION	MAX CHANGE	BASELINE	INFUSION	MAX CHANGE	BASELINE	INFUSION	MAX CHANGE	BASELINE	INFUSION	MAX CHANGE	BASELINE	INFUSION	MAX CHANGE	BASELINE	INFUSION	MAX CHANGE	BASELINE	INFUSION	MAX CHANGE
1	200	175	-25	150	135	-15	166.667	148.333	-18.3333	190	175	-15	5	3	-2	3386	3344	-42	2800	2730	-70	170	175	5	31	33	2
2	125	120	-5	88	85	-3	100.333	96.6667	-3.66667	128	129	1	6	4	-2	3060	3121	61	2332	2290	-42	175	180	5	27	25	-2
3	133	119	-14	90	84	-6	104.333	95.6667	-8.66667	145	130	-15	4	3	-1	3036	2904	-132	2212	1896	-316	168	167	-1	37	38	1
4	140	132	-8	100	95	-5	113.333	107.333	-6	135	133	-2	5	4	-1	2975	3150	175	2313	2056	-257	150	155	5	-	-	-
5	165	165	0	98	102	4	120.333	123	2.66667	165	155	-10	5	3	-2	3370	3604	234	2373	2334	-39	150	150	0	-	-	-
6	117	108	-9	82	74	-8	93.6667	85.3333	-8.33333	120	110	-10	3	2	-1	2870	2460	-410	2086	2086	0	165	170	5	-	-	-
7	95	90	-5	65	62	-3	75	71.3333	-3.66667	130	130	0	4	2	-2	2405	2257	-148	1801	1676	-125	130	140	10	-	-	-
8	125	130	5	90	92	2	101.667	104.667	3	128	128	0	7	6	-1	2413	2300	-113	2340	2243	-97	180	183	3	-	-	-
9	135	135	0	95	90	-5	108.333	105	-3.33333	135	130	-5	5	4	-1	3039	2924	-115	2100	1943	-157	155	158	3	-	-	-
10	117	120	3	87	82	-5	97	94.6667	-2.33333	118	120	2	3	2	-1	2772	2688	-84	2079	1764	-315	165	170	5	-	-	-
11	120	93	-27	83	65	-18	95.3333	74.3333	-21	120	117	-3	4	3	-1	2731	2451	-280	2207	2094	-113	195	195	0	-	-	-
12	135	125	-10	85	80	-5	101.667	95	-6.66667	135	126	-9	5	4	-1	2936	2756	-180	2268	2356	88	158	160	2	-	-	-
13	122	112	-10	69	60	-9	86.6667	77.3333	-9.33333	135	125	-10	6	5	-1	3096	2752	-344	2360	2237	-123	165	172	7	-	-	-
14	112	110	-2	65	60	-5	80.6667	76.6667	-4	110	108	-2	3	5	2	2850	2850	0	2328	2328	0	145	150	5	-	-	-
MEAN	131.5	123.857	-7.64286	89.0714	83.2857	-5.78571	103.214	96.8095	-6.40476	135.286	129.714	-5.57143	4.64286	3.57143	-1.07143	2924.21	2825.79	-98.4286	2257.07	2145.21	-111.857	162.214	166.071	3.85714	31.6667	32	0.333333
SEM	6.77483	6.32182	2.53027	5.55637	5.37437	1.52697	5.85181	5.57683	1.80123	5.50268	4.60343	1.5609	0.32492	0.326727	0.266526	77.3241	104.469	48.3148	59.1961	73.2667	31.7504	4.30586	3.98136	0.790445	2.90593	3.78594	1.20185
NANO2-PO (n=14)	SABP			DABP			MABP			LVSP			LVEDP			pos dP/dt			neg dP/dt			HR			FLOW
dog number	BASELINE	OCCLUSION	MAX CHANGE	BASELINE	OCCLUSION	MAX CHANGE	BASELINE	OCCLUSION	MAX CHANGE	BASELINE	OCCLUSION	MAX CHANGE	BASELINE	OCCLUSION	MAX CHANGE	BASELINE	OCCLUSION	MAX CHANGE	BASELINE	OCCLUSION	MAX CHANGE	BASELINE	OCCLUSION	MAX CHANGE	BASELINE	OCCLUSION	MAX CHANGE
1	175	158	-17	135	125	-10	148.333	136	-12.3333	175	165	-10	5	10	5	3344	2926	-418	2800	2275	-525	165	170	5	32	46	14
2	125	110	-15	85	75	-10	98.3333	86.6667	-11.6667	129	120	-9	6	14	8	3121	2448	-673	2290	1484	-806	180	183	3	25	35	10
3	119	110	-9	84	80	-4	95.6667	90	-5.66667	130	125	-5	5	11	6	2904	2508	-396	1896	1612	-284	167	178	11	37	50	13
4	132	122	-10	95	88	-7	107.333	99.3333	-8	130	115	-15	5	11	6	3150	2800	-350	2056	1799	-257	155	163	8	-	-	-
5	165	155	-10	102	95	-7	123	115	-8	160	147	-13	3	8	5	3604	3000	-604	2334	2101	-233	158	155	-3	-	-	-
6	108	90	-18	78	62	-16	88	71.3333	-16.6667	110	95	-15	3	8	5	2460	2050	-410	2086	1311	-775	163	155	-8	-	-	-
7	90	72	-18	62	57	-5	71.3333	62	-9.33333	93	80	-13	5	11	6	2257	1850	-407	1677	1191	-486	140	131	-9	-	-	-
8	130	115	-15	92	75	-17	104.667	88.3333	-16.3333	118	99	-19	6	14	8	2300	1719	-581	2340	1932	-408	185	183	-2	-	-	-
9	130	115	-15	90	80	-10	103.333	91.6667	-11.6667	116	105	-11	6	11	5	3069	2708	-361	1943	1400	-543	154	152	-2	-	-	-
10	120	105	-15	82	71	-11	94.6667	82.3333	-12.3333	120	105	-15	4	11	7	2415	2093	-322	2094	1698	-396	165	168	3	-	-	-
11	93	85	-8	65	62	-3	74.3333	69.6667	-4.66667	97	90	-7	5	12	7	2688	1932	-756	1764	1502	-262	195	210	15	-	-	-
12	125	110	-15	80	71	-9	95	84	-11	126	115	-11	4	10	6	2753	2202	-551	2356	1814	-542	151	145	-6	-	-	-
13	108	95	-13	65	50	-15	79.3333	65	-14.3333	125	109	-16	5	14	9	2924	2167	-757	2237	1724	-513	175	180	5	-	-	-
14	110	101	-9	70	65	-5	83.3333	77	-6.33333	108	95	-13	5	11	6	2850	2090	-760	2328	1979	-349	141	138	-3	-	-	-
MEAN	123.571	110.214	-13.3571	84.6429	75.4286	-9.21429	97.619	87.0238	-10.5952	124.071	111.786	-12.2857	4.78571	11.1429	6.35714	2845.64	2320.93	-524.714	2157.21	1701.57	-455.643	163.857	165.071	1.21429	31.3333	43.6667	12.3333
SEM	6.32604	6.34293	0.935309	5.02697	4.99199	1.18683	5.38458	5.32227	1.00801	5.86334	6.04305	1.00235	0.260569	0.512022	0.341412	106.472	110.185	43.7485	77.3594	82.5567	48.1548	4.24634	5.62516	1.91058	3.4801	4.48454	1.20185
NANO2-PR (n=12)	SABP			DABP			MABP			LVSP			LVEDP			pos dP/dt			neg dP/dt			HR			FLOW
dog number	BASELINE	OCCLUSION	MAX CHANGE	BASELINE	OCCLUSION	MAX CHANGE	BASELINE	OCCLUSION	MAX CHANGE	BASELINE	OCCLUSION	MAX CHANGE	BASELINE	OCCLUSION	MAX CHANGE	BASELINE	OCCLUSION	MAX CHANGE	BASELINE	OCCLUSION	MAX CHANGE	BASELINE	OCCLUSION	MAX CHANGE	BASELINE	OCCLUSION	MAX CHANGE
1	140	130	-10	90	85	-5	106.667	100	-6.66667	137	130	-7	4	11	7	3400	3060	-340	2007	1673	-334	170	185	15	30	40	10
2	160	140	-20	137	112	-25	144.667	121.333	-23.3333	145	121	-24	5	13	8	3164	2664	-500	2150	1575	-575	168	158	-10	28	34	6
3	150	138	-12	110	98	-12	123.333	111.333	-12	200	185	-15	5	10	5	3816	3604	-212	2450	2275	-175	165	170	5	30	42	12
4	165	161	-4	120	115	-5	135	130.333	-4.66667	150	145	-5	4	9	5	2992	2722	-270	2200	1800	-400	165	160	-5	-	-	-
5	160	150	-10	120	113	-7	133.333	125.333	-8	150	143	-7	5	10	5	2828	2282	-546	2136	2000	-136	170	165	-5	-	-	-
6	140	120	-20	90	74	-16	106.667	89.3333	-17.3333	170	150	-20	3	9	6	3021	2713	-308	2060	1648	-412	168	170	2	-	-	-
7	140	127	-13	90	80	-10	106.667	95.6667	-11	160	140	-20	3	11	8	3120	2568	-552	2675	2140	-535	170	175	5	-	-	-
8	140	127	-13	103	95	-8	115.333	105.667	-9.66667	135	116	-19	3	9	6	2828	2124	-704	2293	1820	-473	160	165	5	-	-	-
9	160	145	-15	90	80	-10	113.333	101.667	-11.6667	155	138	-17	4	11	7	2930	2637	-293	2037	1979	-58	165	168	3	-	-	-
10	130	115	-15	80	70	-10	96.6667	85	-11.6667	-	-	-	-	-	-	-	-	-	-	-	-	160	160	0	-	-	-
11	155	140	-15	105	90	-15	121.667	106.667	-15	145	130	-15	4	11	7	2868	2166	-702	2249	1896	-353	170	168	-2	-	-	-
12	155	145	-10	110	98	-12	125	113.667	-11.3333	144	133	-11	4	8	4	2942	2639	-303	2147	1832	-315	170	180	10	-	-	-
MEAN	149.583	136.5	-13.0833	103.75	92.5	-11.25	119.028	107.167	-11.8611	153.727	139.182	-14.5455	4	10.1818	6.18182	3082.64	2652.64	-430	2218.55	1876.18	-342.364	166.75	168.667	1.91667	29.3333	38.6667	9.33333
SEM	3.22504	3.8049	1.28781	4.79445	4.43557	1.60078	4.06646	4.03843	1.43282	5.52036	5.51167	1.88951	0.23355	0.422507	0.400413	89.3103	125.801	53.3689	59.4073	63.9548	49.4383	1.08799	2.35273	1.99035	0.666667	2.4037	1.76383

## Sheet: DISTRIBUTION AND NUMBER OF VPBs
DISTRIBUTION OF VENTRICULAR PREMATURE BEATS
CONTROL (n=15)
dog number	0	1	2	3	4	5	6	7	8	9	10	11	12	13	14	15	16	17	18	19	20	21	22	23	24	25	VPB/25min
1	0	3	1	1	17	38	42	42	19	22	16	14	2	0	5	9	10	69	88	157	125	82	65	28	29	41	925
2	0	1	1	6	19	17	7	3	0	0	0	0	0	0	22	75	103	VF									254
3	0	2	0	0	0	0	0	0	0	0	0	0	0	0	0	0	0	17	31	27	35	22	13	21	9	4	181
4	0	0	2	9	15	26	15	3	0	5	0	0	0	28	23	36	42	54	82	27	23	5	0	0	2	4	401
5	0	2	0	0	3	25	31	29	21	11	19	17	20	40	17	20	20	19	42	37	VF						373
6	0	3	1	63	114	147	131	111	84	72	55	26	14	9	0	87	16	VF									933
7	0	2	0	0	5	4	0	0	0	0	0	0	0	0	14	35	VF										60
8	1	0	0	9	17	33	29	23	33	0	0	0	0	0	14	68	189	99	59	70	76	53	161	79	22	VF	1035
9	0	0	0	0	9	24	36	60	34	60	33	34	22	2	5	0	0	0	0	0	2	7	30	29	27	38	452
10	2	0	0	0	0	0	0	0	0	0	0	0	0	0	0	3	38	29	33	36	18	23	8	8	23	0	221
11	0	1	0	0	2	0	2	3	1	5	0	0	0	0	0	2	13	7	8	3	1	2	2	0	0	0	52
12	0	8	0	0	0	0	4	0	0	0	0	1	0	0	0	1	0	0	5	18	13	23	21	11	12	0	117
13	0	8	3	3	0	0	2	0	1	1	0	0	3	4	3	0	0	1	22	40	16	5	VF				112
14	0	32	26	18	19	59	70	74	48	57	42	62	15	1	0	0	0	0	0	1	3	12	11	17	10	14	591
15	0	5	2	21	49	42	29	52	30	31	55	52	30	142	39	46	6	28	23	54	54	66	71	0	0	0	927
MEAN	0.2	4.46667	2.4	8.66667	17.9333	27.6667	26.5333	26.6667	18.0667	17.6	14.6667	13.7333	7.06667	15.0667	9.46667	25.4667	31.2143	26.9167	32.75	39.1667	33.2727	27.2727	38.2	19.3	13.4	11.2222	442.267
SEM	0.144749	2.08136	1.70378	4.26242	7.62731	9.78028	9.12916	8.88962	6.32942	6.54785	5.47433	5.36165	2.64479	9.57301	3.03137	7.93477	14.2309	9.17379	8.70138	12.3441	11.5429	8.25513	15.7387	7.49526	3.52199	5.55222	91.4133
VF: ventricular fibrillation
NANO2-PO (n=14)
dog number	0	1	2	3	4	5	6	7	8	9	10	11	12	13	14	15	16	17	18	19	20	21	22	23	24	25	VPB/25min
1	0	2	0	0	0	0	0	0	0	0	0	0	0	0	0	0	0	0	0	0	0	0	0	0	2	1	5
2	0	0	21	26	8	22	34	37	57	30	19	22	17	2	0	0	0	0	1	1	0	0	0	0	0	1	298
3	0	0	0	0	0	0	0	0	0	0	0	0	0	0	0	2	0	2	0	0	0	0	0	2	0	0	6
4	0	6	0	0	1	0	4	0	3	0	0	1	0	0	0	0	1	1	0	0	0	0	3	0	0	0	20
5	0	4	0	7	4	1	4	0	0	1	1	4	4	3	4	2	2	3	1	2	4	2	3	6	1	0	63
6	0	1	0	0	0	0	0	0	0	0	0	0	0	0	0	0	0	0	0	0	0	4	4	8	5	6	28
7	0	2	0	0	0	0	4	0	0	0	0	0	2	0	0	0	5	0	0	0	0	0	0	3	0	0	16
8	0	0	0	3	3	0	0	0	0	0	0	0	2	0	0	0	1	1	1	5	3	0	1	4	2	0	26
9	0	3	0	0	0	0	6	16	9	12	10	0	2	0	0	0	0	2	0	0	0	0	2	3	0	0	65
10	0	2	15	113	68	43	52	82	116	103	166	58	43	36	0	0	1	7	13	65	10	35	24	9	8	14	1083
11	2	0	22	21	33	0	2	2	0	0	0	0	0	62	33	22	22	38	32	19	13	22	3	5	12	0	365
12	2	0	0	2	0	2	0	0	0	0	1	0	0	0	0	0	1	1	0	0	0	0	0	0	0	0	9
13	0	0	3	4	18	12	20	33	26	6	0	0	0	0	0	0	0	16	30	2	16	6	2	0	0	0	194
14	7	3	3	0	0	0	0	0	0	0	0	0	0	0	0	0	0	0	0	1	0	2	0	1	1	0	18
MEAN	0.785714	1.64286	4.57143	12.5714	9.64286	5.71429	9	12.1429	15.0714	10.8571	14.0714	6.07143	5	7.35714	2.64286	1.85714	2.35714	5.07143	5.57143	6.78571	3.28571	5.07143	3	2.92857	2.21429	1.57143	156.857
SEM	0.51546	0.498428	2.19318	8.03544	5.149	3.3355	4.2023	6.36686	8.86124	7.4272	11.7779	4.2896	3.1588	4.91422	2.35248	1.56141	1.55347	2.78233	3.02138	4.6742	1.48038	2.78233	1.6608	0.828505	0.978778	1.04679	77.703
NANO2-PR (n=12)
dog number	0	1	2	3	4	5	6	7	8	9	10	11	12	13	14	15	16	17	18	19	20	21	22	23	24	25	VPB/25min
1	0	8	0	0	1	0	0	10	2	9	0	0	0	0	0	0	0	0	0	0	0	0	0	0	0	0	30
2	0	21	20	18	31	47	21	16	19	20	15	18	19	23	16	10	15	18	25	16	11	20	9	15	10	10	463
3	0	0	2	0	3	0	0	0	1	0	0	0	0	0	0	0	0	0	0	0	0	0	0	0	3	0	9
4	0	0	7	0	0	2	0	0	0	0	0	0	0	0	0	0	0	0	0	0	0	0	0	3	3	7	22
5	0	0	2	0	0	0	0	0	0	0	0	0	0	0	0	0	0	0	0	0	0	0	0	0	0	0	2
6	0	14	13	4	8	14	5	7	6	18	15	7	14	7	17	9	23	42	28	3	20	20	16	10	0	0	320
7	0	21	0	0	0	0	9	0	0	0	2	3	0	0	0	0	2	0	11	1	3	0	0	2	4	2	60
8	0	2	2	0	0	0	0	2	0	1	0	0	0	0	4	0	0	0	0	0	0	2	0	1	0	2	16
9	0	0	2	0	0	26	2	0	0	0	0	0	0	0	2	0	0	0	0	0	0	0	0	0	0	0	32
10	0	0	2	0	0	1	3	0	0	0	0	0	0	0	0	0	0	0	0	0	1	0	0	0	0	0	7
11	0	0	0	2	12	0	7	0	0	0	0	0	0	0	0	0	0	0	1	0	0	0	0	0	0	0	22
12	0	0	2	0	0	0	0	0	3	3	8	2	4	0	0	0	0	4	4	2	0	3	0	2	0	0	37
MEAN	0	5.5	4.33333	2	4.58333	7.5	3.91667	2.91667	2.58333	4.25	3.33333	2.5	3.08333	2.5	3.25	1.58333	3.33333	5.33333	5.75	1.83333	2.91667	3.75	2.08333	2.75	1.66667	1.75	85
SEM	0	2.43553	1.77667	1.49747	2.64992	4.27377	1.79418	1.52484	1.58333	2.1289	1.70709	1.53495	1.86458	1.95208	1.82211	1.06926	2.17539	3.65425	2.95195	1.31905	1.8026	2.20923	1.46917	1.38238	0.873285	0.954455	42.4906

## Sheet: DISTR-NUM-INC OF VT 
DISTRIBUTION/NUMBER/INCIDENCE OF VT DURING OCCLUSION
CONTROL (n=15)
dog number	0	1	2	3	4	5	6	7	8	9	10	11	12	13	14	15	16	17	18	19	20	21	22	23	24	25	VT/25 min	VT INCIDENCE
1	0	0	0	0	1	1	0	1	0	1	1	1	0	0	0	0	0	6	8	6	8	7	3	0	0	2	46	1
2	0	0	0	0	1	0	0	0	0	0	0	0	0	0	0	5	2	VF									8	1
3	0	0	0	0	0	0	0	0	0	0	0	0	0	0	0	0	0	0	0	0	2	0	0	0	0	0	2	1
4	0	0	0	0	0	0	2	0	0	0	0	0	0	2	1	2	1	2	2	0	0	0	0	0	0	0	12	1
5	0	0	0	0	0	1	0	1	0	0	0	0	0	0	0	0	0	0	0	0	VF						2	1
6	0	0	0	5	9	14	11	5	1	2	4	0	0	0	0	3	6	VF									60	1
7	0	0	0	0	0	0	0	0	0	0	0	0	0	0	0	5	VF										5	1
8	0	0	0	0	0	0	0	0	0	0	0	0	0	0	0	5	17	8	4	3	4	2	7	1	0	VF	51	1
9	0	0	0	0	0	0	5	4	1	1	1	1	1	0	0	0	0	0	0	0	0	0	0	0	0	0	14	1
10	0	0	0	0	0	0	0	0	0	0	0	0	0	0	0	0	2	0	0	0	0	0	0	0	0	0	2	1
11	0	0	0	0	0	0	0	0	0	0	0	0	0	0	0	0	0	0	0	0	0	0	0	0	0	0	0	0
12	0	0	1	0	0	0	0	0	0	0	0	0	0	0	0	0	0	0	0	0	1	0	0	0	0	0	2	1
13	0	0	0	0	0	0	0	0	0	0	0	0	0	0	0	0	0	0	0	0	0	0	VF				0	0
14	0	0	0	0	1	0	3	3	3	1	1	3	0	0	0	0	0	0	0	0	0	0	0	0	0	0	15	1
15	0	0	0	1	0	2	0	3	0	0	0	1	0	0	0	1	0	0	0	1	3	1	1	0	0	0	14	1
MEAN	0	0	0.0666667	0.4	0.8	1.2	1.4	1.13333	0.333333	0.333333	0.466667	0.4	0.0666667	0.133333	0.0666667	1.4	2	1.33333	1.16667	0.833333	1.63636	0.909091	1.1	0.1	0	0.222222	15.5333	0.866667
SEM	0	0	0.0666667	0.335233	0.595219	0.926848	0.785584	0.445792	0.210819	0.159364	0.273716	0.213809	0.0666667	0.133333	0.0666667	0.532738	1.23591	0.791368	0.715979	0.534185	0.766014	0.638956	0.72188	0.1	0	0.222222	5.14723
VF: ventricular fibrillation
NANO2-PO (n=14)
dog number	0	1	2	3	4	5	6	7	8	9	10	11	12	13	14	15	16	17	18	19	20	21	22	23	24	25	VT/25 min	VT INCIDENCE
1	0	0	0	0	0	0	0	0	0	0	0	0	0	0	0	0	0	0	0	0	0	0	0	0	0	0	0	0
2	0	1	0	0	0	0	3	0	0	0	0	0	0	0	0	0	0	0	0	0	0	0	0	0	0	0	4	1
3	0	0	0	0	0	0	0	0	0	0	0	0	0	0	0	0	0	0	0	0	0	0	0	0	0	0	0	0
4	0	0	0	6	2	1	3	2	3	3	6	2	2	1	0	0	0	0	0	2	0	1	0	0	0	0	34	1
5	0	0	0	0	0	0	0	0	0	0	0	0	0	0	0	0	0	0	0	0	0	0	0	0	0	0	0	0
6	0	0	0	0	0	0	0	0	0	0	0	0	0	0	0	0	0	0	0	0	0	0	0	0	0	0	0	0
7	0	0	0	0	0	0	0	0	0	0	0	0	0	0	0	0	0	0	0	0	0	0	0	0	0	0	0	0
8	0	0	0	0	0	0	0	0	0	0	0	0	0	0	0	0	0	0	0	0	0	0	0	0	0	0	0	0
9	0	0	0	0	0	0	0	0	0	0	0	0	0	0	0	0	0	0	0	0	0	0	0	0	0	0	0	0
10	0	0	0	0	0	0	0	0	0	0	0	0	0	0	0	0	0	0	0	0	0	0	0	0	0	0	0	0
11	0	0	0	0	1	0	1	0	0	0	0	0	0	3	1	1	0	0	0	0	0	0	0	0	0	0	7	1
12	0	0	0	0	0	0	0	0	0	0	0	0	0	0	0	0	0	0	0	0	0	0	0	0	0	0	0	0
13	0	0	0	0	0	0	1	1	0	0	0	0	0	0	0	0	0	0	0	0	0	0	0	0	0	0	2	1
14	0	0	0	0	0	0	0	0	0	0	0	0	0	0	0	0	0	0	0	0	0	0	0	0	0	0	0	0
MEAN	0	0.0714286	0	0.428571	0.214286	0.0714286	0.571429	0.214286	0.214286	0.214286	0.428571	0.142857	0.142857	0.285714	0.0714286	0.0714286	0	0	0	0.142857	0	0.0714286	0	0	0	0	3.35714	0.285714
SEM	0	0.0714286	0	0.428571	0.154727	0.0714286	0.291157	0.154727	0.214286	0.214286	0.428571	0.142857	0.142857	0.220603	0.0714286	0.0714286	0	0	0	0.142857	0	0.0714286	0	0	0	0	2.42153
NANO2-PR (n=12)
dog number	0	1	2	3	4	5	6	7	8	9	10	11	12	13	14	15	16	17	18	19	20	21	22	23	24	25	VT/25 min	VT INCIDENCE
1	0	0	0	0	0	0	0	0	0	1	0	0	0	0	0	0	0	0	0	0	0	0	0	0	0	0	1	1
2	0	0	0	0	1	0	0	0	0	0	0	0	0	0	0	0	0	0	0	0	0	0	0	0	0	0	1	1
3	0	0	0	0	0	0	0	0	0	0	0	0	0	0	0	0	0	0	0	0	0	0	0	0	0	0	0	0
4	0	0	0	0	0	0	0	0	0	0	0	0	0	0	0	0	0	0	0	0	0	0	0	0	0	0	0	0
5	0	0	0	0	0	0	0	0	0	0	0	0	0	0	0	0	0	0	0	0	0	0	0	0	0	0	0	0
6	0	0	0	0	1	1	0	0	0	0	0	0	0	0	0	0	0	0	0	0	0	0	0	0	0	0	2	1
7	0	1	0	0	0	0	0	0	0	0	0	0	0	0	0	0	0	0	0	0	0	0	0	0	0	0	1	1
8	0	0	0	0	0	0	0	0	0	0	0	0	0	0	0	0	0	0	0	0	0	0	0	0	0	0	0	0
9	0	0	0	0	0	1	0	0	0	0	0	0	0	0	0	0	0	0	0	0	0	0	0	0	0	0	1	1
10	0	0	0	0	0	0	0	0	0	0	0	0	0	0	0	0	0	0	0	0	0	0	0	0	0	0	0	0
11	0	0	0	0	1	0	0	0	0	0	0	0	0	0	0	0	0	0	0	0	0	0	0	0	0	0	1	1
12	0	0	0	0	0	0	0	0	0	0	0	0	0	0	0	0	0	0	0	0	0	0	0	0	0	0	0	0
MEAN	0	0.0833333	0	0	0.25	0.166667	0	0	0	0.0833333	0	0	0	0	0	0	0	0	0	0	0	0	0	0	0	0	0.583333	0.5
SEM	0	0.0833333	0	0	0.130558	0.112367	0	0	0	0.0833333	0	0	0	0	0	0	0	0	0	0	0	0	0	0	0	0	0.192996

## Sheet: VF-SURVIVAL
DISTRIBUTION OF VENTRICULAR PREMATURE BEATS
CONTROL (n=15)					NANO2-PO (n=14)					NANO2-PR (n=12)
dog number	VF OCCLUSION	VF REPERFUSION	SURVIVAL		dog number	VF OCCLUSION	VF REPERFUSION	SURVIVAL		dog number	VF OCCLUSION	VF REPERFUSION	SURVIVAL
1	0	1	0		1	0	0	1		1	0	0	1
2	1		0		2	0	1	0		2	0	0	1
3	0	1	0		3	0	0	1		3	0	0	1
4	0	1	0		4	0	1	0		4	0	1	0
5	1		0		5	0	0	1		5	0	0	1
6	1		0		6	0	0	1		6	0	0	1
7	1		0		7	0	1	0		7	0	0	1
8	1		0		8	0	0	1		8	0	0	1
9	0	1	0		9	0	1	0		9	0	0	1
10	0	1	0		10	0	1	0		10	0	0	1
11	0	1	0		11	0	1	0		11	0	0	1
12	0	1	0		12	0	0	1		12	0	0	1
13	1		0		13	0	1	0		PERCENT	0	0.0833333	0.916667
14	0	1	0		14	0	0	1
15	0	1	0		PERCENT	0	0.5	0.5
PERCENT	0.4	1	0

## Sheet: TOTAL ACTIVATION TIME
TOTAL ACTIVATION TIME
CONTROL (n=15)						MINUTES OF OCCLUSION
dog number	0	1	2	3	4	5	10	15	20	25
1	8	9.5	63.5	138	135.5	137	138	131	133	138.5
2	8.5	10	19	30.5	117.5	107	135.5	137	VF
3	7.5	8	8.5	6.5	8	115.5	124.5	135	136	141.5
4	8.5	13.5	35.5	48.5	103	105.5	159	149	143.5	108.5
5	9	9.5	22	27.5	25.5	29.5	14.5	14	VF
6	9.5	12	51.5	114	144.5	109.5	108.5	81	VF
7	8.5	7.5	13	21.5	24.5	113	131	132.5	VF
8	5.75	16	131.667	150	126	123	131.5	143	150	VF
9	12	9	15.25	29.5	130.5	138.75	142.25	140.5	132.25	145.5
10	8	9	15.5	39	83.5	108	122.5	114.25	120.75	46.25
11	7.5	9	7.25	16.25	22.25	113	149	119	115	115
12	5.75	16	131.667	150	126	123	131.5	143	150	138.5
13	4.6875	5.3125	52.5	106.188	90.625	89.5	85.625	98.9375	70.5625	VF
14	6	4.5	18.75	90.5	116.75	122.5	121	121	119.75	127
15	7.5	20.25	126.25	133	123.5	129.25	129.25	133.75	131.75	132.75
MEAN	7.77917	10.6042	47.4556	73.3958	91.8417	110.933	121.575	119.529	127.506	121.5
SEM	0.463507	1.09937	11.8513	13.9026	12.3041	6.68672	8.81741	8.87262	6.6847	10.2636
NANO2-PO (n=9)						MINUTES OF OCCLUSION
dog number	0	1	2	3	4	5	10	15	20	25
1	6.5	6.5	8	13	21.5	27.5	27.5	23.5	21.5	21
2	11	10	10.5	11	17	28	21	19	19.5	12
3	8	7	11	17	21	22	12.5	13	13	13
4	7	10	17	26.5	38.5	48	28.5	24.5	24	24
5	12	11.5	12	14.5	16	16	14	16.5	14	14
6	6	7.5	10.5	40	39	41.5	71.5	55	15.5	15.5
7	6.5	6.5	11	32	64.5	70.5	84.5	56	68	51.5
8	11	12.5	26	119	133.5	138.5	150	141.5	146	149.5
9	9	11	13	25	35	45	37	31.5	25.5	31
MEAN	8.55556	9.16667	13.2222	33.1111	42.8889	48.5556	49.6111	42.2778	38.5556	36.8333
SEM	0.761233	0.772802	1.7914	11.2017	12.4186	12.5085	15.0609	13.4596	14.5465	14.6816
NANO2-PR (n=12)						MINUTES OF OCCLUSION
dog number	0	1	2	3	4	5	10	15	20	25
1	7.5	8	17	38	108	107	110	107	58	48
2	10.5	12	36	70	119	117	170	90	80	80
3	9	9	40	80	120	120	120	120	80	80
4	7	9	40	36	171	171	118.5	100	80	70
5	7.5	10	30	78	108	118	120	100	80	60
6	6	7	50	103	137	136	129	100	100	100
7	7.5	9	18	80	80	70	80	80	48	50
8	6.5	6.5	17	40	12	65	80	76	35	21
9	12	13	16.5	40	28	37	65	70	31	33
10	10	8	19.5	25	27.5	29	50	72	38	15.5
11	6	8	24	68.5	96	113.5	62	72	26	25.5
12	7	8	13	19	19.5	19.5	50	90	29	30
MEAN	8.04167	8.95833	26.75	56.4583	85.5	91.9167	96.2083	89.75	57.0833	51.0833
SEM	0.552057	0.552057	3.49106	7.66769	15.0395	13.5994	10.759	4.63211	7.44318	7.83853

## Sheet: EPICARDIAL ST SEGMENT ELEVATION
EPICARDIAL ST-SEGMENT ELEVATION
CONTROL (n=15)						MINUTES OF OCCLUSION
dog number	0	1	2	3	4	5	10	15	20	25
1	1.58824	10.8148	12.5	19.5357	25.4074	25.4643	21.5385	19.5	18.4828	22.2069
2	1.24	13.3871	10.2258	10.9	14.3333	18.3448	20.2903	25.3226	VF
3	0.933333	2.48387	2.06452	3.2	7.96774	8.22581	15.2258	13.7667	12.7241	13.2903
4	1	5.36667	7.03226	6.93548	9.54839	9.51613	10.5806	11.3871	16.6452	20.9355
5	1.70833	6.06452	7.87097	15.9615	13.4286	15.5	14.2581	13.9355	VF
6	0.444444	7.93548	10.8065	11.7097	14.1613	14.7419	15.6452	14.5806	VF
7	0.866667	3.3871	22.5484	24.5806	25.3548	29.6774	25.7419	20.9677	VF
8	2.16129	6.32258	8.77419	10	13.8387	14.3871	15.871	18.871	24.9167	VF
9	0.535714	2.2	9	12.6129	20.1613	18.5	20.9355	19.3548	20.6452	19.2581
10	0	5.6129	11	15.7419	30.2581	33.6129	25.6129	18.0968	23.129	22.2258
11	1.6129	9.51613	13.8387	12.9355	12.9355	15.6774	20.1935	19.7742	18.6452	17.7097
12	0.866667	3.3871	22.5484	24.5806	25.3548	29.6774	25.7419	20.9677	20.4839	18.3548
13	0.535714	2.2	3.03226	12.6129	20.1613	18.5	20.9355	19.3548	20.6452	VF
14	3.45161	7.83871	17.0968	22.8387	23.3548	22.0333	20.8065	20	18.5806	18.4516
15	3.45161	7.83871	17.0968	22.8387	23.3548	22.0333	20.8065	20	18.5806	18.4516
MEAN	1.35977	6.29038	11.6957	15.1323	18.6414	19.7261	19.6122	18.392	19.4071	18.9871
SEM	0.262667	0.858888	1.57748	1.69147	1.74295	1.90674	1.15723	0.917116	0.970119	0.911228
NANO2-PO (n=14)						MINUTES OF OCCLUSION
dog number	0	1	2	3	4	5	10	15	20	25
1	0.516129	0.774194	5.22581	7.03226	7.64516	8.96774	11.9032	12.0323	12.0968	11.9032
2	1.06452	1.32258	2	11.9032	12	13.9355	18.3548	19.3226	19.4194	18.5806
3	2	3.83871	6.29032	6.83871	7.32258	8.03226	9.54839	8.87097	8	8.51613
4	0.962963	8.5	9.53333	10.5	11	11.6	11.8667	9.83333	8.06667	8.13793
5	1.25806	9.70968	11.8387	11.0645	11.7097	12.3871	13.8065	14.8065	15.3226	15.6452
6	1.34615	1.10526	1.12	4.86207	7.17241	10.1034	13.8621	13.1379	11.8966	10.5517
7	1.73077	2.75	10.5	10	12	16.0909	14.16	13.1818	12.84	14.3846
8	1.85185	1.88889	1	6.78571	8.28571	9.07143	11.8571	10.8929	9.35714	9.67857
9	0.777778	5.77778	8.30769	9.23077	10.0741	10.1154	13.8519	13.4074	14.9259	16.5
MEAN	1.27869	3.96301	6.20176	8.69081	9.68996	11.1449	13.2456	12.8317	12.4361	12.6553
SEM	0.168165	1.10553	1.38083	0.796716	0.694334	0.872997	0.810549	1.02507	1.24787	1.25395
NANO2-PR (n=14)						MINUTES OF OCCLUSION
dog number	0	1	2	3	4	5	10	15	20	25
1	1.03226	4.19355	4.43333	9	15	15	15	13	8	8
2	0.307692	5.21739	7	10	15	18	18	17	14	11
3	0.35	7.22581	9.32258	10.4839	15	19	17	16	13.3226	12.7419
4	1.80645	4.76667	8	15	15	15	15	15	10	8
5	0.25	9	9.96774	11.1935	13.2581	13.4839	16	15	11.8065	11.9677
6	0.0869565	2.95833	8	14	16	19	17	18	13	12
7	0.541667	6.6129	7.48387	12	17	21	19	18	14	13
8	1	4.93548	8	10	16	15	14	15	10	9
9	0.117647	8.64516	11.0968	10.5484	13	15	19	17	10	9.35484
10	0.25	5.80952	7.64	11	12	14	16	15	13	10
11	0.25	7.09677	8.48387	14.4516	18.1935	17.6129	12.7742	11.6129	10.4194	11.129
12	0.741935	8.36667	11.129	10.5667	10.3548	11.0667	12	10.5806	11.3226	10.9333
MEAN	0.561217	6.23569	8.37977	11.5203	14.6505	16.097	15.8978	15.0995	11.5726	10.5939
SEM	0.146142	0.549315	0.533873	0.559763	0.629725	0.817226	0.652969	0.684705	0.554266	0.497871

## Sheet: AREA AT RISK
AREA AT RISK
CONTROL (n=6)
dog number	body weitgh (kg)	Heart weight (g)	LV weight (g)	Ischaemic weight (g)	%
2	17	125	85	32	37.6
5	21	187	136	59.5	43.7
6	18	121.5	89	38	42.7
7	20	126	87.5	35	40
8	28	237	187	77	41.2
13	15	118	66.5	28.5	42.9
MEAN	19.8333	152.417	108.5	45	41.35
SEM	1.85143	19.9501	18.3085	7.7985	0.924752
NaNO2-PO (n=5)
dog number	body weitgh (kg)	Heart weight (g)	LV weight (g)	Ischaemic weight (g)	%
1	21	193	140.5	61.2	43.6
4	17	122	84	33.4	39.8
6	25	205.5	152.3	67.5	44.3
9	23	198	142	62.5	44
10	28	241	197	78.5	39.8
MEAN	22.8	191.9	143.16	60.62	42.3
SEM	1.85472	19.391	18.0147	7.45596	1.02665
NaNO2-PR (n=5)
dog number	body weitgh (kg)	Heart weight (g)	LV weight (g)	Ischaemic weight (g)	%
1	27	227	177	72.5	41
3	27	231	196	77.5	39.5
5	28	119	73	30	41.1
6	20	128	88	36.5	41.5
9	22	185	142	65	45.8
MEAN	24.8	178	135.2	56.3	41.78
SEM	1.59374	23.7065	24.0695	9.6729	1.06085

## Sheet: NOx
PLASMA NITRITE AND NITRATE LEVELS
CONTROL (n=6)	NOx								NO2								NO3
dog number	Baseline	saline 10 min	occl. 7min	occl. 12min	occl. 17min	occl. 25min	rep.1-2. min	dog number	Baseline	Saline10 min	occl. 7min	occl. 12min	occl. 17min	occl. 25min	rep.1-2. min	dog number	Baseline	saline 10 min	occl. 7min	occl. 12min	occl. 17min	occl. 25min	rep.1-2. min
9	20.345	21.495	21.8971	21.78	21.4502	19.2222	23.4722	9	3.665	3.65625	1.78125	3.625	2.21875	3.90625	2.1875	9	16.68	17.8388	20.1158	18.155	19.2315	15.316	21.2847
10	20.2	20.8308	20.9722	21.5181	21.58	19.0769	22.935	10	2.66	2.7	2.7	2.7	2.7	2.7	2.7	10	17.54	18.1308	18.2722	18.8181	18.88	16.3769	20.235
11	20.022	20.51	20.7373	20.9677	20.1389	19.0553	19.8615	11	2.56	2.25	2.25	2.34375	2.53125	2.34375	2.3125	11	17.462	18.26	18.4873	18.624	17.6076	16.7115	17.549
12	20.64	20.0962	20.4	20.7391	19.7436	19.0101	19.7756	12	2.8	2.7	2.7	2.7	2.7	2.7	2.7	12	17.84	17.3962	17.7	18.0391	17.0436	16.3101	17.0756
14	20.001	20.2441	20.2	20.5441	19.5211	18.57	19.45	14	6.8	7.2	7.5	7.08462	7.87692	6.26923	6.15385	14	13.201	13.0441	12.7	13.4595	11.6442	12.3008	13.2962
15	20.01	20.0962	19.6559	19.8846	18.7283	18.0191		15	2.6	2.5	4.23077	4.80769	4.23077	4.57692	3.674	15	17.41	17.5962	15.4251	15.0769	14.4976	13.4422
MEAN	20.203	20.5454	20.6437	20.9056	20.1937	18.8256	21.0989		3.51417	3.50104	3.527	3.87684	3.70962	3.74936	3.28797		16.6888	17.0443	17.1167	17.0288	16.4841	15.0762	17.8881
SEM	0.103595	0.222024	0.311965	0.279547	0.458475	0.184669	0.866166		0.678361	0.765003	0.862675	0.738015	0.881059	0.612026	0.611453		0.714903	0.810746	1.07885	0.905264	1.18652	0.737549	1.39474
NANO2-PO (n=10)
dog number	Baseline	NaNO2 10min	occl. min7	occl. 12min	occl. 17min	occl. 24min	rep. 2 min		Baseline	NaNO2 10min	occl.7min	occl.12min	occl. 17min	occl. 24min	rep._2 min		Baseline	NaNO2 10min	occl.7min	occl.12min	occl. 17min	occl. 24min	rep._2 min
1	21.0695	21.7054	25.5357	29.9554	34.0804	30.7411	39.98	1	4.1	6.83544	9.17722	9.74684	8.22785	12.2152	3	1	16.9695	14.8699	16.3585	20.2085	25.8525	18.5259	36.98
3	21.9772	27.7723	35.9406	42.3812	37.8465	44.6535	44.9257	3	3.92	6.88312	9.09091	8.05195	7.72727	7.5974	3.11688	3	18.0572	20.8892	26.8497	34.3292	30.1193	37.0561	41.8089
4	21.1384	27.673	31.6509	34.0723	33.8994	40.2987	41.5094	4	3.72973	5.40541	6.01351	5.81081	6.62162	6.35135	3.64865	4	17.4086	22.2676	25.6374	28.2615	27.2777	33.9474	37.8608
5	20.1134	26.2109	24.4062	28.0156	29.2188	28.0156	33.11	5	3.2	6.01351	7.22973	7.09459	7.09459	6.95946	3	5	16.9134	20.1974	17.1765	20.921	22.1242	21.0562	30.11
6	12.9564	20.2093	22.2558	24.9419	25.9651	27.8837	33.2558	6	3.6	7.53521	7.32394	6.33803	8.80282	9.08451	2.74648	6	9.35637	12.6741	14.9319	18.6038	17.1623	18.7992	30.5093
7	28.2907	20.4651	22.8953	23.7907	26.093	29.2907	28.2674	7	3.3662	10	3.4507	8.52113	8.23944	5.84507	4.01408	7	24.9245	10.4651	19.4446	15.2696	17.8536	23.4456	24.2534
8	22.7442	-	25.4375	35.8482	31.4286	38.2834	-	8	3.1	-	7.97101	8.55072	7.82609	6.35	-	8	19.6442	-	17.4665	27.2975	23.6025	31.9334	-
9	16.1828	24.6536	24.2136	25.7321	23.9196	24.1607	35.9464	9	3.1	5.94416	6.1	5.90909	6.16883	6.88312	4.15584	9	13.0828	18.7094	18.1136	19.8231	17.7508	17.2776	31.7906
11	17.5686	27.7191	26.1853	22.5697	25.4183	30.6773	31.6	11	2.8	7.7451	8.62745	7.84314	8.92157	7.45098	4	11	14.7686	19.974	17.5578	14.7266	16.4968	23.2263	27.6
12	21.7005	26.4815	32.338	32.8472	31.4468	40.8681	29.18	12	3.8	7	7.83333	9.41667	9.58333	6.58333	4	12	17.9005	19.4815	24.5046	23.4306	21.8634	34.2847	25.18
MEAN	20.3742	24.7656	27.0859	30.0154	29.9316	33.4873	35.3083		3.47159	7.04022	7.28178	7.7283	7.92134	7.53204	3.52022		16.9026	17.7254	19.8041	22.2871	22.0103	25.9552	31.7881
SEM	1.30901	1.05331	1.44945	1.98239	1.44387	2.18564	1.91162		0.133292	0.448741	0.549165	0.443079	0.337073	0.592912	0.183614		1.29335	1.35524	1.34071	1.94179	1.4913	2.38438	1.99541
NANO2-PR (n=7)
dog number	Baseline (-10min)	Pre-occlusion	occl. 7min	occl. 12min	occl. 17min	occl. 24min	rep. 2min		Baseline (-10min)	Pre-occlusion	occl. 7min	occl. 12min	occl. 17min	occl. 24min	rep. 2min		Baseline (-10min)	Pre-occlusion	occl. 7min	occl. 12min	occl. 17min	occl. 24min	rep. 2min
1	19.37	20.15	23.6538	21.1538	28.0769	22.3077	31.5385	1	5.09	5.14	6.24233	5.56748	6.74847	8.43558	5.56748	1	14.28	15.01	17.4115	15.5864	21.3285	13.8721	25.971
2	21.109	21.15	20.6205	23.8889	25.6944	29.7222	33.4722	2	3.089	3.22	3.3	3.79213	6.46067	9.83146	8.70787	2	18.02	17.93	17.3205	20.0968	19.2338	19.8908	24.7644
5	21.14	20.92	20.591	20	22.3077	26.7308	25.9615	5	5.39	5.3	5.46	8.94172	10.6288	12.4847	13.1595	5	15.75	15.62	15.131	11.0583	11.6789	14.2461	12.802
6	20.95	20.73	21.5465	21.5385	17.5	28.4615	38.4615	6	3.2	3.1	2.37	4.3865	6.41104	7.92945	7.76074	6	17.75	17.63	19.1765	17.152	11.089	20.5321	30.7008
7	19.226	19.42	20.0321	19.2308	20.3526	24.5192	26.1218	7	2.73	2.86	3.03867	3.34254	5.16575	10.7873	15.3453	7	16.496	16.56	16.9934	15.8882	15.1868	13.7319	10.7765
8	17.48	17.17	19.5513	20.1923	20.8333	32.0513	33.0128	8	3.65	3.41	3.95028	3.34254	4.40608	15.8011	15.1934	8	13.83	13.76	15.601	16.8498	16.4273	16.2502	17.8195
9	18.24	18	20.3681	20.0321	20.0321	27.5641	27.2436	9	3.47	3.46	3.51	4.86188	7.14088	13.674	13.3702	9	14.77	14.54	16.8581	15.1702	12.8912	13.8901	13.8734
MEAN	19.645	19.6486	20.909	20.8623	22.1139	27.3367	30.8303		3.80271	3.78429	3.98161	4.89069	6.70882	11.2777	11.3006		15.8423	15.8643	16.9274	15.9716	15.405	16.059	19.5296
SEM	0.556216	0.581564	0.512463	0.582402	1.36957	1.2231	1.75404		0.388341	0.378643	0.522606	0.742009	0.74624	1.08321	1.47498		0.625974	0.594422	0.498642	1.02492	1.46117	1.12246	2.88875

## Sheet: SUPEROXIDE
SUPEROXIDE
SHAM-CONTROL (n=6)			CONTROL (n=9)			NANO2-PO (n=9)			NANO2-PR (n=6)
dog number	VALUE (AU)		dog number	VALUE (AU)		dog number	VALUE (AU)		dog number	VALUE (AU)
1	13.55		1	39		2	28.7		2	20.58
2	14.37		3	40		3	23.2		4	27.95
3	10.24		4	44.25		3	24.91		8	22.83
4	20.35		9	33.4		5	25.46		10	26.91
5	25.15		10	36.73		5	25.61		11	26.71
6	18.42		10	35.89		7	19.56		12	25.12
			11	39.65		8	28.2
			11	39.43		8	28.9
			12	37.88		11	30.27
			12	37.5		12	25.55
			14	40.9069		13	26.1
			15	38.1		14	23.1
			15	38.4
MEAN	17.0133		MEAN	38.549		MEAN	25.7967		MEAN	25.0167
SEM	2.19224		SEM	0.720671		SEM	0.860957		SEM	1.14794

## Sheet: NITROTYROSINE
3-NITROTYROSINE
SHAM-CONTROL (n=6)			CONTROL (n=6)			NANO2-PO (n=6)			NANO2-PR (n=6)
dog number	VALUE (AU)		dog number	VALUE (AU)		dog number	VALUE (AU)		dog number	VALUE (AU)
1	0.103596		9	0.767834		2	0.582886		2	0.0590143
2	0.116593		10	0.910072		3	0.391936		4	0.255364
3	0.0473585		11	1		5	0.216454		7	0.568609
4	0.0734503		12	1		8	0.0586609		8	0.0586982
5	0.0553261		14	0.80438		11	0.588717		12	0.167125
6	0.249939		15	0.530653		12	0.571873		12	0.130165
									10	0.319274
									11	0.980137
MEAN	0.107711		MEAN	0.83549		MEAN	0.401755		MEAN	0.317298
SEM	0.0304878		SEM	0.0726086		SEM	0.0910768		SEM	0.111604

[truncated: 2 more sheets: SNO-RAC, GNO_total_52kDa]
